# Supplementary material for: Quality of Life of Brazilian Vegetarians Measured by the WHOQOL-BREF: Influence of Type of Diet, Motivation and Sociodemographic Data
Source: Nutrients. 2021 Jul 30;13(8):2648. doi: 10.3390/nu13082648 (PMC8400525; doi:10.3390/nu13082648)
Supplement: Supplementary file 1 [file nutrients-13-02648-s001.zip]

Archive with 1 entries (1 files):
- nutrients-1291076-supplementary.pdf
